# Supplementary material for: Proteinous Components of Neutrophil Extracellular Traps Are Arrested by the Cell Wall Proteins of Candida albicans during Fungal Infection, and Can Be Used in the Host Invasion
Source: Cells. 2021 Oct 13;10(10):2736. doi: 10.3390/cells10102736 (PMC8534323; doi:10.3390/cells10102736)
Supplement: Supplementary file 1 [file cells-10-02736-s001.zip]

Archive with 1 entries (1 files):
- cells-1405465-supplementary.pdf
